# Supplementary material for: Copper-Modified Titania-Based Photocatalysts for the Efficient Hydrogen Production under UV and Visible Light from Aqueous Solutions of Glycerol
Source: Nanomaterials (Basel). 2022 Sep 7;12(18):3106. doi: 10.3390/nano12183106 (PMC9504562; doi:10.3390/nano12183106)
Supplement: Supplementary file 1 [file nanomaterials-12-03106-s001.zip]

Archive with 1 entries (1 files):
- nanomaterials-1883232-supplementary.pdf
